# Supplementary material for: Husbandry Conditions and Welfare State of Pet Chinchillas (Chinchilla lanigera) and Caretakers’ Perceptions of Stress and Emotional Closeness to Their Animals
Source: Animals (Basel). 2024 Nov 3;14(21):3155. doi: 10.3390/ani14213155 (PMC11544953; doi:10.3390/ani14213155)
Supplement: Supplementary file 1 [file animals-14-03155-s001.zip]

Archive with 1 entries (1 files):
- Supplementary Material_021124.pdf
